# Supplementary material for: A [68Ga]Ga-DOTANOC PET/CT Radiomic Model for Non-Invasive Prediction of Tumour Grade in Pancreatic Neuroendocrine Tumours
Source: Diagnostics (Basel). 2021 May 12;11(5):870. doi: 10.3390/diagnostics11050870 (PMC8150289; doi:10.3390/diagnostics11050870)
Supplement: Supplementary file 1 [file diagnostics-11-00870-s001.zip]

Archive with 1 entries (1 files):
- diagnostics-1217162-SI.pdf
